# Supplementary material for: Functional Analysis of BmHemolin in the Immune Defense of Silkworms
Source: Insects. 2025 Jul 29;16(8):778. doi: 10.3390/insects16080778 (PMC12387071; doi:10.3390/insects16080778)
Supplement: Supplementary file 1 [file insects-16-00778-s001.zip]

Archive with 8 entries (8 files):
- Figure S1.pdf
- Figure S2.pdf
- Figure S3-Original Western blot images for Figure 1C.pdf
- Figure S4-Original Western blot images for Figure 2G.pdf
- Figure S5-Original Western blot images for Figure 3A.pdf
- Figure-S6-Original Western blot images for Figure 5F.pdf
- Figure-S7-Original Western blot images for Figure S1C.pdf
- Table S1.pdf
